# Supplementary material for: Changes in Food Choice, Taste, Desire, and Enjoyment 1 Year after Sleeve Gastrectomy: A Prospective Study
Source: Nutrients. 2022 May 14;14(10):2060. doi: 10.3390/nu14102060 (PMC9145557; doi:10.3390/nu14102060)
Supplement: Supplementary file 1 [file nutrients-14-02060-s001.zip]

Archive with 2 entries (2 files):
- S1_Food_Frequency_Questionnaire.pdf
- S2_TDECQ.pdf
